# Supplementary material for: Emesopsis infenestra Tatarnic, Wall & Cassis, 2011 (Heteroptera: Reduviidae), genus and species new to New Zealand
Source: Biodivers Data J. 2013 Nov 6;(1):e1004. doi: 10.3897/BDJ.1.e1004 (PMC3964721; doi:10.3897/BDJ.1.e1004)
Supplement: XML Treatment for Emesopsis infenestra [file BDJ.1.e1004-treatment1.xml]

<!DOCTYPE tp:taxon-treatment
  PUBLIC "-//TaxonX//DTD Taxonomic Treatment Publishing DTD v0 20100105//EN" "tax-treatment-NSO.dtd">
<tp:taxon-treatment xmlns:tp="http://www.plazi.org/taxpub"><tp:treatment-meta><mixed-citation publication-type="journal"><person-group><name><surname>Thorpe</surname><given-names>Stephen E.</given-names></name></person-group><article-title><italic><tp:taxon-name><tp:taxon-name-part taxon-name-part-type="genus">Emesopsis</tp:taxon-name-part> <tp:taxon-name-part taxon-name-part-type="species">infenestra</tp:taxon-name-part></tp:taxon-name></italic> Tatarnic, Wall &amp; Cassis, 2011 (<tp:taxon-name><tp:taxon-name-part taxon-name-part-type="subordo">Heteroptera</tp:taxon-name-part></tp:taxon-name>: <tp:taxon-name><tp:taxon-name-part taxon-name-part-type="familia">Reduviidae</tp:taxon-name-part></tp:taxon-name>), genus and species new to New Zealand</article-title><source>Biodivers Data J</source><day>6</day><month>11</month><year>2013</year><volume>2013</volume><issue>1</issue><pub-id pub-id-type="doi">10.3897/BDJ.1.e1004</pub-id></mixed-citation></tp:treatment-meta><tp:nomenclature><tp:taxon-name>
            <tp:taxon-name-part taxon-name-part-type="genus">Emesopsis</tp:taxon-name-part>
            <tp:taxon-name-part taxon-name-part-type="species">infenestra</tp:taxon-name-part>
          </tp:taxon-name><tp:taxon-authority>Tatarnic, Wall &amp; Cassis, 2011</tp:taxon-authority></tp:nomenclature><tp:treatment-sec sec-type="materials"><title>Materials</title><list list-type="alpha-lower" list-content="occurrences"><list-item><p><bold>Type status:</bold> <named-content xmlns:xlink="http://www.w3.org/1999/xlink" content-type="dwc:typeStatus" xlink:type="simple">Other material</named-content>. <bold>Occurrence:</bold> recordedBy: <named-content xmlns:xlink="http://www.w3.org/1999/xlink" content-type="dwc:recordedBy" xlink:type="simple">Stephen E. Thorpe</named-content>; individualCount: <named-content xmlns:xlink="http://www.w3.org/1999/xlink" content-type="dwc:individualCount" xlink:type="simple">1</named-content>; <bold>Location:</bold> country: <named-content xmlns:xlink="http://www.w3.org/1999/xlink" content-type="dwc:country" xlink:type="simple">New Zealand</named-content>; stateProvince: <named-content xmlns:xlink="http://www.w3.org/1999/xlink" content-type="dwc:stateProvince" xlink:type="simple">Auckland</named-content>; verbatimLocality: <named-content xmlns:xlink="http://www.w3.org/1999/xlink" content-type="dwc:verbatimLocality" xlink:type="simple">Tamaki Campus (East), suburb of Saint Johns</named-content>; verbatimLatitude: <named-content xmlns:xlink="http://www.w3.org/1999/xlink" content-type="dwc:verbatimLatitude" xlink:type="simple">36.88685S</named-content>; verbatimLongitude: <named-content xmlns:xlink="http://www.w3.org/1999/xlink" content-type="dwc:verbatimLongitude" xlink:type="simple">174.85260E</named-content>; <bold>Event:</bold> eventDate: <named-content xmlns:xlink="http://www.w3.org/1999/xlink" content-type="dwc:eventDate" xlink:type="simple">2013-06-10</named-content>; <bold>Record Level:</bold> institutionCode: <named-content xmlns:xlink="http://www.w3.org/1999/xlink" content-type="dwc:institutionCode" xlink:type="simple">Auckland Museum (AMNZ)</named-content></p></list-item></list></tp:treatment-sec><tp:treatment-sec sec-type="Description"><title>Description</title><p>On 10 June 2013, I collected a single specimen of an emesine reduviid amongst long grass in a weedy overgrown wasteland area within the Tamaki Campus (East) of the University of Auckland. It is easily identified as <italic><tp:taxon-name><tp:taxon-name-part taxon-name-part-type="genus">Emesopsis</tp:taxon-name-part> <tp:taxon-name-part taxon-name-part-type="species">infenestra</tp:taxon-name-part></tp:taxon-name></italic> from the original description (<xref ref-type="bibr" rid="B347645">Tatarnic et al. 2011</xref>), and Nik Tatarnic (pers. comm.) agrees with my determination. Fig. <xref ref-type="fig" rid="F347657">1</xref> illustrates the distinctive forewing, which is most unlike that of any known species from New Zealand. Fig. <xref ref-type="fig" rid="F414512">2</xref> illustrates the dorsal habitus of the specimen. Although no further specimens have yet been collected, the chances of it being a post border interception are remote indeed, as are the chances of capture of such a tiny insect if it were an isolated vagrant. Currently, according to NZOR (<ext-link xmlns:xlink="http://www.w3.org/1999/xlink" ext-link-type="uri" xlink:href="http://demo.nzor.org.nz/names/4330e783-5a90-4552-8427-e0bf56a027c3" xlink:type="simple">http://demo.nzor.org.nz/names/4330e783-5a90-4552-8427-e0bf56a027c3</ext-link>), the New Zealand fauna of <tp:taxon-name><tp:taxon-name-part taxon-name-part-type="familia">Reduviidae</tp:taxon-name-part></tp:taxon-name> comprises species of the genera <italic><tp:taxon-name><tp:taxon-name-part taxon-name-part-type="genus">Empicoris</tp:taxon-name-part></tp:taxon-name></italic>, <italic><tp:taxon-name><tp:taxon-name-part taxon-name-part-type="genus">Ploiaria</tp:taxon-name-part></tp:taxon-name></italic> and <italic><tp:taxon-name><tp:taxon-name-part taxon-name-part-type="genus">Stenolemus</tp:taxon-name-part></tp:taxon-name></italic>. I therefore recommend that <italic><tp:taxon-name><tp:taxon-name-part taxon-name-part-type="genus">Emesopsis</tp:taxon-name-part> <tp:taxon-name-part taxon-name-part-type="species">infenestra</tp:taxon-name-part></tp:taxon-name></italic> be added to the New Zealand Organisms Register (NZOR) as present in the wild. Single specimen records can be problematic, but this is largely because most of them are processed long after they were collected, as part of routine curation, and so there is always the possibility of mislabelling with other samples. In this case, however, I personally processed and photographed the specimen within hours of having captured it, so I am confident that there is no possibility whatsoever of mislabelling or contamination. The biostatus (indigenous or exotic) of the species in New Zealand is uncertain. On the one hand, the specimen was found in a highly anthropogenic habitat, which argues for an exotic origin. On the other hand, since the sample size is so low and the species widespread (i.e., 2 specimens from Australia, 2 from the Loyalty Islands and 1 from New Zealand), it is impossible to infer very much at all, and so the species might well be indigenous to New Zealand.</p><p>As an aside, there is another unrecorded and as yet unidentified emesine species present in New Zealand. I collected a single specimen in Auckland Domain about 8 years ago and deposited in the New Zealand Arthropod Collection (NZAC). As I no longer have access to NZAC, I cannot check the details, but it was a large species, similar to the native <italic><tp:taxon-name><tp:taxon-name-part taxon-name-part-type="genus">Ploiaria</tp:taxon-name-part> <tp:taxon-name-part taxon-name-part-type="species">antipoda</tp:taxon-name-part></tp:taxon-name></italic>, but fully macropterous, and clearly different to any of the known species in New Zealand. I found it crawling up a spider web covered tree trunk at night.</p></tp:treatment-sec><tp:treatment-sec><!--Section generated to contain objects referenced in tp:taxon-treatment.--><fig id="F347657" position="float" orientation="portrait"><label>Figure 1.</label><caption><p><italic><tp:taxon-name><tp:taxon-name-part taxon-name-part-type="genus">Emesopsis</tp:taxon-name-part> <tp:taxon-name-part taxon-name-part-type="species">infenestra</tp:taxon-name-part></tp:taxon-name></italic> (forewing).</p></caption><graphic xmlns:xlink="http://www.w3.org/1999/xlink" xlink:href="biodiversity_data_journal-1-e1004-g001.jpg" position="float" orientation="portrait" xlink:type="simple"/></fig><fig id="F414512" position="float" orientation="portrait"><label>Figure 2.</label><caption><p><italic><tp:taxon-name><tp:taxon-name-part taxon-name-part-type="genus">Emesopsis</tp:taxon-name-part> <tp:taxon-name-part taxon-name-part-type="species">infenestra</tp:taxon-name-part></tp:taxon-name></italic> (dorsal habitus, body length about 4.5 mm).</p></caption><graphic xmlns:xlink="http://www.w3.org/1999/xlink" xlink:href="biodiversity_data_journal-1-e1004-g002.jpg" position="float" orientation="portrait" xlink:type="simple"/></fig></tp:treatment-sec><ref-list><ref id="B347645"><element-citation xmlns:xlink="http://www.w3.org/1999/xlink" publication-type="article" xlink:type="simple"><person-group person-group-type="author"><name name-style="western"><surname>Tatarnic</surname><given-names>N. J.</given-names></name><name name-style="western"><surname>Wall</surname><given-names>M. A.</given-names></name><name name-style="western"><surname>Cassis</surname><given-names>G.</given-names></name></person-group><year>2011</year><article-title>A systematic revision of the Australian ploiarioline thread-legged assassin bugs (<tp:taxon-name><tp:taxon-name-part taxon-name-part-type="ordo">Hemiptera</tp:taxon-name-part></tp:taxon-name>: <tp:taxon-name><tp:taxon-name-part taxon-name-part-type="familia">Reduviidae</tp:taxon-name-part></tp:taxon-name>: <tp:taxon-name><tp:taxon-name-part taxon-name-part-type="subfamilia">Emesinae</tp:taxon-name-part></tp:taxon-name>)</article-title><source>Zootaxa</source><volume>2762</volume><fpage>1</fpage><lpage>30</lpage><uri xlink:type="simple">http://mapress.com/zootaxa/2011/f/z02762p030f.pdf</uri></element-citation></ref></ref-list></tp:taxon-treatment>
